# Supplementary material for: Stress-Related Herpesvirus Reactivation in Badgers Can Result in Clostridium Proliferation
Source: Ecohealth. 2021 Dec 6;18(4):440–50. doi: 10.1007/s10393-021-01568-2 (PMC8742816; doi:10.1007/s10393-021-01568-2)
Supplement: Supplementary file 2 — Supplementary file2 (CSV 3 KB) [file 10393_2021_1568_MOESM2_ESM.csv]

Season	Date	Tattoo	Age_group	Age	Sex	MusGHV_Genital	MusGHV_Rectal	C.perfringens	Genotype
Summer	03/09/2018	1012	Very old	13	M	1	0	0
Autumn	17/11/2018	1232	Very old	10	F	1	1	0	Common
Spring	31/05/2018	1232	Very old	10	F	0	0	0	Common
Autumn	13/11/2018	1237	Very old	10	F	0	0	0
Summer	03/09/2018	1283	Very old	9	M	1	1	0	Common
Autumn	13/11/2018	1283	Very old	9	M	0	1	0	Common
Spring	21/05/2018	1283	Very old	9	M	0	1	0	Common
Summer	03/09/2018	1330	Very old	8	M	1	1	1	Novel
Summer	13/09/2018	1341	Very old	8	M	0	1	0	Common
Spring	22/05/2018	1354	Very old	10	M	1	1	0	Common
Summer	03/09/2018	1359	Very old	8	F	0	0	0	Common
Summer	03/09/2018	1372	Very old	8	F	1	1	0	Common
Spring	22/05/2018	1378	Very old	8	M	0	1	0	Common
Autumn	18/11/2018	1379	Very old		M	0	1	0	Common
Spring	21/05/2018	1379	Very old		M	1	1	0	Common
Autumn	03/09/2018	1435	Old	6	F	1	1	0	Novel
Autumn	23/11/2018	1435	Old	6	F	0	1	0	Novel
Summer	08/09/2018	1445	Very old	8	F	0	0	0	Common
Autumn	16/11/2018	1462	Old	5	F	0	1	0
Autumn	03/11/2019	1469	Old	5	F		0	0	Common
Summer	14/09/2018	1478	Old	5	F	0	1	0	Common
Autumn	15/11/2018	1487	Old	7	M	0	1	0	Common
Spring	23/05/2018	1487	Old	7	M	1	1	0	Common
Autumn	Autumn	1498	Old	5	F	0	1	0
Summer	13/09/2018	1504	Young	4	M	0	0	0	Common
Autumn	13/11/2018	1512	Young	4	M	0	0	0	Common
Summer	03/09/2018	1520	Young	4	F	0	1	0	Common
Autumn	13/11/2018	1520	Young	4	F	0	0	0	Common
Spring	21/05/2018	1520	Young	4	F	1	1	0	Common
Spring	28/05/2018	1584	Young	3	M	0	0	0	Common
Summer	12/09/2018	1622	Young	3	M	1	0	1	Novel
Spring	21/05/2018	1622	Young	3	M	0	1	1	Novel
Autumn	19/11/2018	1631	Young	3	F	0	1	0	Common
Autumn	13/11/2018	1635	Young	3	M	1	0	0	Common
Spring	31/05/2018	1644	Young	2	M	0	1	0	Common
Summer	03/09/2018	1670	Young	2	M	0	0	0
Summer	08/09/2018	1681	Young	2	M	0	0	0
Summer	12/09/2018	1694	Young	2	F	1	0	1	Common
Autumn	18/11/2018	1694	Young	2	M	0	1	0	Common
Summer	03/09/2018	1699	Juvenile	1	M	1	0	0	Common
Autumn	21/11/2018	1699	Juvenile	1	M	0	0	0	Common
Autumn	18/11/2018	1720	Juvenile	1	M	1	1	0	Common
Spring	21/05/2018	1735	Juvenile	0	M	0	0	0
Spring	24/05/2018	1742	Juvenile	0	F	1	1	0	Common
Summer	13/09/2018	1746	Juvenile	0	F	1	1	1	Novel
Spring	28/05/2018	1749	Juvenile	0	F	1	0	0	Novel
Summer	13/09/2018	1750	Juvenile	0	F	1	1	0	Novel
Autumn	24/11/2018	1750	Juvenile	0	F	0	0	0	Novel
Summer	13/09/2018	1751	Juvenile	0	F	1	0	0	Novel
Autumn	23/11/2018	1751	Juvenile	0	F	1	0	1	Novel
Spring	28/05/2018	1751	Juvenile	0	F	0	1	0	Novel
Spring	29/05/2018	1753	Juvenile	0	F	1	1	0	Common
Spring	29/05/2018	1754	Juvenile	0	M	0	0	0	Novel
Summer	13/09/2018	1755	Juvenile	0	M	0	1	1	Novel
Autumn	23/11/2018	1755	Juvenile	0	M	0	0	0	Novel
Spring	29/05/2018	1755	Juvenile	0	M	1	0	0	Novel
Spring	29/05/2018	1756	Juvenile	0	M	1	0	0	Common
Summer	08/09/2018	1777	Young	2	M	1	0	0	Common
Summer	08/09/2018	1778	Juvenile	0	M	1	0	0	Common
Summer	13/09/2018	1785	Juvenile	0	F	1	1	1	Common
Autumn	20/11/2018	1785	Juvenile	0	F	0	1	0	Common
Spring	29/05/2018	1045x	Very old	13	F	1	1	1	Novel
Summer	10/09/2018	1234x	Very old	10	F	1	1	1	Common
Autumn	17/11/2018	1234x	Very old	10	F	0	0	0	Common
Spring	21/05/2018	1234x	Very old	10	F	0	0	0	Common
Summer	03/09/2018	1239F	Very old	10	F	1	0	0	Common
Spring	21/05/2018	1239F	Very old	10	F	1	1	0	Common
Summer	03/09/2018	1737C	Juvenile	0	F	0	0	0
Spring	22/05/2018	1737x	Juvenile	0	F	1	0	1	Common
